# Supplementary material for: Cationized liposomal keto-mycolic acids isolated from Mycobacterium bovis bacillus Calmette-Guérin induce antitumor immunity in a syngeneic murine bladder cancer model
Source: PLoS One. 2019 Jan 4;14(1):e0209196. doi: 10.1371/journal.pone.0209196 (PMC6319727; doi:10.1371/journal.pone.0209196)
Supplement: S3 Fig — (ZIP) [file pone.0209196.s003.zip]

Archive with 36 entries (36 files):
- S3 Fig. photograph of immunostaining/c183_CD4_1.jpg
- S3 Fig. photograph of immunostaining/c183_CD4_2.jpg
- S3 Fig. photograph of immunostaining/c183_CD4_3.jpg
- S3 Fig. photograph of immunostaining/c183_CD8_1.jpg
- S3 Fig. photograph of immunostaining/c183_CD8_2.jpg
- S3 Fig. photograph of immunostaining/c183_CD8_3.jpg
- S3 Fig. photograph of immunostaining/c187_CD4_1.jpg
- S3 Fig. photograph of immunostaining/c187_CD4_2.jpg
- S3 Fig. photograph of immunostaining/c187_CD4_3.jpg
- S3 Fig. photograph of immunostaining/c187_CD8_1.jpg
- S3 Fig. photograph of immunostaining/c187_CD8_2.jpg
- S3 Fig. photograph of immunostaining/c187_CD8_3.jpg
- S3 Fig. photograph of immunostaining/c191_CD4_1.jpg
- S3 Fig. photograph of immunostaining/c191_CD4_2.jpg
- S3 Fig. photograph of immunostaining/c191_CD4_3.jpg
- S3 Fig. photograph of immunostaining/c191_CD8_1.jpg
- S3 Fig. photograph of immunostaining/c191_CD8_2.jpg
- S3 Fig. photograph of immunostaining/c191_CD8_3.jpg
- S3 Fig. photograph of immunostaining/k192_CD4_1.jpg
- S3 Fig. photograph of immunostaining/k192_CD4_2.jpg
- S3 Fig. photograph of immunostaining/k192_CD4_3.jpg
- S3 Fig. photograph of immunostaining/k192_CD8_1.jpg
- S3 Fig. photograph of immunostaining/k192_CD8_2.jpg
- S3 Fig. photograph of immunostaining/k192_CD8_3.jpg
- S3 Fig. photograph of immunostaining/k198_CD4_1.jpg
- S3 Fig. photograph of immunostaining/k198_CD4_2.jpg
- S3 Fig. photograph of immunostaining/k198_CD4_3.jpg
- S3 Fig. photograph of immunostaining/k198_CD8_1.jpg
- S3 Fig. photograph of immunostaining/k198_CD8_2.jpg
- S3 Fig. photograph of immunostaining/k198_CD8_3.jpg
- S3 Fig. photograph of immunostaining/k200_CD4_1.jpg
- S3 Fig. photograph of immunostaining/k200_CD4_2.jpg
- S3 Fig. photograph of immunostaining/k200_CD4_3.jpg
- S3 Fig. photograph of immunostaining/k200_CD8_1.jpg
- S3 Fig. photograph of immunostaining/k200_CD8_2.jpg
- S3 Fig. photograph of immunostaining/k200_CD8_3.jpg
