# Supplementary material for: Cationized liposomal keto-mycolic acids isolated from Mycobacterium bovis bacillus Calmette-Guérin induce antitumor immunity in a syngeneic murine bladder cancer model
Source: PLoS One. 2019 Jan 4;14(1):e0209196. doi: 10.1371/journal.pone.0209196 (PMC6319727; doi:10.1371/journal.pone.0209196)
Supplement: S4 Fig — The results of Female C57BL/6, C3H/HeN, nude mice, and Beige mice were included. The result of the types of dendron-bearing lipids on antitumor activity was also included. (XLSX) [file pone.0209196.s004.xlsx]

## Sheet: BL6
mouse			C57BL6/N
cell line			MB49
	day	0			3				7				10				14				16				21				24				28
		weight	weight			ｍｍ３	weight			ｍｍ３	weight			ｍｍ３	weight			ｍｍ３	weight			ｍｍ３	weight			ｍｍ３	weight			ｍｍ３	weight			ｍｍ３
PBS	1	19.49	20.75	0	0	0	21.4	2.6	3	10.5456	21.58	2.8	3.2	13.0458	21.98	6.7	8	186.742	22.67	8.7	10.5	413.267	24.81	13.8	14	1386.4	22	14.2	14.3	1499.4	28.26	21	22.3	5113.84
	2	19.26	19.79	0	0	0	20.43	2.8	3.2	13.0458	20.63	3.7	5.8	41.289	20.33	5.7	8.4	141.916	20.59	7.3	9.5	263.253	21.32	10	13.3	691.6	26.26	18	18.5	3116.88	21.77	17.4	19	2991.27
	3	19.58	21.46	0	0	0	21.27	0	0	0	21.95	4	5.2	43.264	21.93	4.8	7	83.8656	22.38	6.2	8	159.91	23.16	10.5	10.9	624.897	24.27	12	12	898.56	25.28	15.5	17.4	2173.78
	4	20.06	21.8	0	0	0	21.65	2.4	3.6	10.7827	22.16	3	3.8	17.784	22.75	4.5	5.8	61.074	22.98	5.3	7.2	105.169	23.53	8.6	16.2	623.039	25.78	14.8	18.4	2095.77	27.5	19.4	19.4	3796.72
	5	18.5	20.5	0	0	0	20.48	2.5	6	19.5	20.14	3	6.2	29.016	20.14	5	6.7	87.1	20.83	5.2	6.8	95.6134	21.45	5.7	8.3	140.227	22.1	6.2	9.3	185.896	23.24	10.8	13.2	800.617
	AVE	19.378	20.86			0	21.046			10.7748	21.292			28.8798	21.426			112.14	21.89			207.443	22.854			693.233	24.082			1559.3	25.21			2975.24
Lip-con	1	20.12	19.26	0	0	0	21.5	2	2.1	4.368	22.43	2.3	2.4	6.60192	22.37	4.6	5.2	57.2166	23.27	5	5.4	70.2	23.6	7.2	7.3	196.785	24.8	8.7	10.5	413.267	26.24	11	13.6	855.712
	2	19.37	20.47	0	0	0	21.13	0	0	0	21.222	0	0	0	21.49	0	0	0	21.97	0	0	0	22.2	0	0	0	22.81	0	0	0	22.88	0	0	0
	3	19.85	20.58	0	0	0	21.5	0	0	0	21.38	2	2.5	5.2	21.1	4.4	5	50.336	21.3	4.7	6.7	76.9616	22.23	7.2	10	269.568	22.68	10	12.1	629.2	22.83	9.8	17	848.994
	4	20.1	19.44	0	0	0	20.25	0	0	0	20.35	3	4.4	20.592	20.39	5.8	7.7	134.695	19.95	5.8	8	139.942	20.86	13	15.2	1335.78	21.96	15.1	19	2252.74	23.8	20	20.8	4326.4
	5	18.26	21.32	0	0	0	20.18	0	0	0	20.62	3.2	4	21.2992	20.6	8	9.2	306.176	21.27	8.5	9.2	345.644	23.12	13.5	14	1326.78	23.98	16	17.7	2356.22	26.19	20.6	21	4634.01
	AVE	19.54	20.214			0	20.912			0.8736	21.2004			10.7386	21.19			109.685	21.552			126.55	22.402			625.782	23.246			1130.29	24.388			2133.02
Lip-aMA	1	18.82	19.38	0	0	0	19.91	2.5	2.7	8.775	19.88	3.2	3.6	19.1693	20.08	4.6	4.7	51.715	20.05	4.7	5	57.434	20.58	4.2	5.3	48.6158	21.73	4	4.3	35.776	21.73	0	0	0
	2	18.61	18.79	0	0	0	19.6	2.7	2.8	10.6142	19.89	3.4	5	30.056	20.04	5.8	6.2	108.455	19.86	7	7.3	186.004	20.33	8	13.1	435.968	21.54	10.4	14	787.405	22.34	13.4	18.6	1736.7
	3	18.43	18.78	0	0	0	19.1	2.8	2.9	11.8227	19.85	3.2	3.4	18.1043	20.03	3.2	3.5	18.6368	21.31	3.4	4.4	26.4493	21.38	3.2	3.6	19.1693	21.88	2.5	3	9.75	21.88	0	0	0
	4	19.79	20.27	0	0	0	19.24	2.2	3.2	8.05376	21.25	3.8	4.5	33.7896	21.78	5.2	6.1	85.7709	21.63	6	8.6	160.992	22.62	8.3	11	394.051	23.52	7.8	11.2	354.332	23.78	11.3	17	1128.78
	5	20.11	20.52	0	0	0	20.93	2.6	3.1	10.8971	21.35	3	5.7	26.676	21.93	4.7	6.2	71.2182	21.95	5.4	8.1	122.822	23.23	8.1	12	409.406	23.45	10.5	14	802.62	24.55	14.5	16.8	1836.74
	AVE	19.152	19.548			0	19.756			10.0326	20.444			25.559	20.772			67.1592	20.96			110.74	21.628			261.442	22.424			397.977	22.856			940.446
Lip-mMA	1	20.63	21.75	0	0	0	21.69	2	2.4	4.992	21.68	2	2.4	4.992	21.28	2.4	2.8	8.38656	21.4	3	3.8	17.784	22.28	5.2	5.3	74.5222	23.47	9.3	11	494.723	23.33	11.4	13.8	932.593
	2	19.2	20.28	0	0	0	20.82	2.2	2.8	7.04704	20.93	3	3	14.04	21.17	3	4.2	19.656	21.42	5.2	5.6	78.7405	21.92	9.6	12.4	594.248	23.18	12	16.8	1257.98	24.21	16	19.4	2582.53
	3	21.79	22.05	0	0	0	22.19	0	0	0	21.79	0	0	0	22.1	4.4	5.2	52.3494	21.94	3	3.2	14.976	22.33	9.5	10.5	492.765	23.67	10.5	13.6	779.688	23.65	15.6	17.7	2239.89
	4	19.75	20.68	0	0	0	20.15	2.5	2.8	9.1	20.97	2.6	3	10.5456	21.68	2.3	2.8	7.70224	22.05	5	5.8	75.4	23.28	3.5	3.4	21.658	23.26	3.4	3.8	22.8426	24.08	5	5.4	70.2
	5	19.5	20.38	0	0	0	20.96	3	3.2	14.976	21.18	3	3.4	15.912	22.37	3.2	3.4	18.1043	21.82	3.8	4.7	35.2914	22.87	5.5	5.9	92.807	24.04	6	7.5	140.4	24.4	7.5	8.4	245.7
	AVE	20.174	21.028			0	21.162			7.22301	21.31			9.09792	21.72			21.2397	21.726			44.4384	22.536			255.2	23.524			539.127	23.934			1214.18
Lip-kMA	1	18.62	19.49	0	0	0	19.66	0	0	0	20.38	0	0	0	20.76	0	0	0	20.84	0	0	0	20.9	3.4	4	24.0448	21.14	4.4	5.2	52.3494	21.1	5.4	5.9	89.4629
	2	19.37	19.93	0	0	0	20.2	2.4	2.8	8.38656	20.83	3.2	3.4	18.1043	21	3.2	3.6	19.1693	21.99	3.2	4	21.2992	23.01	5	5.4	70.2	23.68	6.6	7.3	165.354	23.4	9.5	10.8	506.844
	3	19.53	20.76	0	0	0	19.78	2	2.4	4.992	20.92	2	2	4.16	21.31	0	0	0	21.79	0	0	0	20.34	7.2	8	215.654	22.97	8	8.2	272.896	23.22	10.8	12	727.834
	4	18.34	19.61	0	0	0	19.6	2.6	3	10.5456	20.27	2.6	3.7	13.0062	19.88	0	0	0	20.15	0	0	0	21.78	6	6.2	116.064	21.49	6.2	7	139.922	21.61	5.8	6.5	113.703
	5	18.58	19.38	0	0	0	19.81	0	0	0	19.81	2.2	2.5	6.292	20.39	0	0	0	20.36	0	0	0	20.59	3.3	4.8	27.1814	21.4	7	8.2	208.936	21.58	11	15.8	994.136
	6	18.12	19.19	0	0	0	19.29	3.2	3.4	18.1043	19.28	3.2	3.6	19.1693	19.94	3.5	4.2	26.754	20.35	4.2	4.5	41.2776	20.63	5.8	5.1	89.2133	21.6	6.9	9.2	227.766	21.81	11.2	12.2	795.791
	AVE	18.76	19.7267			0	19.7233			7.00475	20.2483			10.122	20.5467			7.65388	20.9133			10.4295	21.2083			90.393	22.0467			177.871	22.12			537.962
				0	3	7	10	14	16	21	24	28
			PBS	0	0	10.7748	28.8798	112.14	207.443	693.233	1559.3	2975.24
			Lip-con	0	0	0.8736	10.7386	109.685	126.55	625.782	1130.29	2133.02
			Lip-aMA	0	0	10.0326	25.559	67.1592	110.74	261.442	397.977	940.446
			Lip-mMA	0	0	7.22301	9.09792	21.2397	44.4384	255.2	539.127	1214.18
			Lip-kMA	0	0	7.00475	10.122	7.65388	10.4295	90.393	177.871	537.962

## Sheet: nude
mouse			BALB/c- nu/nu
cell line			MB49
	day			0				2				5				8				13				15				19				22				26				29
		weight			ｍｍ３	weight			ｍｍ３	weight			ｍｍ３	weight			ｍｍ３	weight			ｍｍ３	weight			ｍｍ３	weight			ｍｍ３	weight			ｍｍ３	weight			ｍｍ３	weight			ｍｍ３
PBS	1	18.6	0	0	0	19.5	0	0	0	20.1	2.4	2.4	7.18848	19.9	2.8	3.5	14.2688	20.6	4.3	6	57.6888	19.2	5	6.6	85.8	19.9	6.9	7.2	178.252	19.7	9.1	10.8	465.061	19.8	11.2	13.7	893.635	20.7	13.1	15.3	1365.33
	2	20.3	0	0	0	20.8	0	0	0	20.7	0	0	0	20.1	3	3.2	14.976	20.8	5.2	6.7	94.2074	20.3	5.4	8.9	134.952	21	7.9	12.6	408.91	21.5	10.1	14.5	769.155	22.3	13.1	16.8	1499.18	23	15	18.5	2164.5
	3	18.9	0	0	0	19.6	0	0	0	20.9	2.2	2.9	7.29872	20.3	3.5	3.6	22.932	20.8	4.7	6.2	71.2182	20	5.3	8.6	125.618	21.3	8.9	10	411.892	21.4	9.2	12.5	550.16	25.8	19.2	23.6	4523.95	28.5	22.4	27	7044.71
	4	19.5				19.6	0	0	0	20	2.9	3.1	13.5569	21.6	3.5	3.7	23.569	22.2	6.3	10.1	208.452	23.2	8.8	12.1	487.252	24	12.3	16	1258.73	25.7	15.8	19.1	2479.42	23	12.4	14	1119.37	23.1	14.5	16	1749.28
	5	21.9	0	0	0	22.5	0	0	0	22.8	0	0	0	19.7	3.8	4.5	33.7896	20.5	5.7	7.6	128.4	20.1	9.3	11.9	535.2	21.9	11.9	14.5	1067.74	22.7	14.2	15.9	1667.16	24.7	18.6	20.4	3669.94	24.2	20.4	21.7	4695.95
	AVE					20.4			0	20.9			5.60882				21.9071				111.993				273.765				665.105				1186.19				2341.22				3403.95
Lip-con	1	19.1	0	0	0	20	2	2	4.16	21	2.7	2.9	10.9933	20.2	3.3	3.6	20.3861	20.7	5.4	5.4	81.8813	20.4	6.2	6.5	129.927	21.9	7.7	10.2	314.474	21.9	10.2	12.5	676.26	22.8	13.2	15.2	1377.19	24	13.4	17.1	1596.65
	2	19.3	0	0	0	19.7	0	0	0	20.6	2.7	2.9	10.9933	19.8	2.8	3.3	13.4534	20.1	5	5.3	68.9	20.1	5.7	7.4	125.022	20.7	8.9	10.7	440.724	21.7	10.2	12.6	681.67	22.3	12.9	14.2	1228.77	22.7	14.1	15.5	1602.41
	3	17.9	0	0	0	18.4	2	2	4.16	20.1	2.7	3	11.3724	18.9	2.5	2.5	8.125	19.6	3.7	4.2	29.899	18.8	3.9	4	31.6368	19.9	6.3	8.2	169.238	20.7	7.9	10.1	327.777	21.8	10.1	11.5	610.02	22.6	11.4	13.9	939.351
	4	19.2				18.9	0	0	0	20.4	0	0	0	20.3	2.9	3.5	15.3062	21.2	5.4	6.1	92.4955	21	6	6.8	127.296	21.4	9	11.3	475.956	22.4	10.9	13.8	852.581	23.3	15.5	17.1	2136.3	24.5	17.2	19.3	2969.05
	5	18.6	0	0	0	19.2	0	0	0	20.7	3	3.2	14.976	19.2	3.2	3.4	18.1043	19.9	5	6.2	80.6	19.5	8.1	9.3	317.29	20.9	8.4	12.6	462.309	21.6	12.7	14.3	1199.35	22.2	18.5	20	3559.4	23.9	22.1	23.4	5942.97
	AVE					19.24			1.664	20.56			9.66701	19.68			15.075	20.3			70.7552	19.96			146.234	20.96			372.54	21.66			747.528	22.48			1782.34	23.54			2610.09
lLip-kMA	1	18.9	0	0	0	19.1	2	2	4.16	19.6	2.7	3.1	11.7515	19.2	2.4	2.6	7.78752	20.6	7.3	7.7	213.373	20.7	8.2	9.3	325.173	21.1	10.1	13.3	705.501	21.7	12	14.7	1100.74	23.4	17.4	18.3	2881.06	24.5	18.6	21.1	3795.87
	2	19.2	0	0	0	19.7	3	3.4	15.912	20.1	3.2	3.3	17.5718	19.6	3.3	3.5	19.8198	19.6	3.4	3.6	21.6403	19.6	4.8	8.5	101.837	20.1	5.8	10.1	176.677	20.7	9.1	12.6	542.571	21.4	12.8	15.2	1294.99	21.9	17.4	19.5	3069.99
	3	19.8	0	0	0	20	2	2	4.16	20.5	0	0	0	19.5	0	0	0	21	2.8	3.2	13.0458	20.6	4.8	5.1	61.1021	20.8	10	12.4	644.8	21	13	14.1	1239.11	21.9	16.4	17.3	2419.56	19.7	16.4	20.7	2895.09
	4	19.3	0	0	0	20.1	2.6	2.9	10.1941	21.3	2.3	2.4	6.60192	20.4	0	0	0	20.7	4.1	4.1	35.8389	20.5	4.7	8.5	97.6378	21.3	7.3	11.2	310.361	22.3	10.2	13.5	730.361	22.6	12.9	18.4	1592.21	20.9	19.3	20.2	3912.63
	5	21.4				21.7	0	0	0	22	0	0	0	21.4	2.8	3.2	13.0458	21.9	3.4	3.6	21.6403	21.1	3.7	4.6	32.7465	22.2	6.3	6.6	136.216	22.6	7.8	9	284.731	23.4	10.1	11.9	631.238	24.5	11.7	13.5	960.968
	6	19.8	0	0	0	21.3	0	0	0	22.1	2.3	2.6	7.15208	21.8	2.4	2.7	8.08704	22.2	2.9	3.2	13.9942	21	4.7	6.3	72.3668	22.3	7.1	10.9	285.724	23.2	8.1	12.8	436.7	24	10.7	14.6	869.208	24.7	12	16.7	1250.5
	AVE					20.3167			5.73768	20.9333			7.17955	20.3167			8.12335	21			53.2555	20.5833			115.144	21.3			376.547	21.9167			722.368	22.7833			1614.71	22.7			2647.51
				day0	day2	day5	day8	day13	day15	day19	day22	day26	day29
			PBS	0	0	5.60882	21.9071	111.993	273.765	665.105	1186.19	2341.22	3403.95
			Lip-con	0	1.664	9.66701	15.075	70.7552	146.234	372.54	747.528	1782.34	2610.09
			Lip-keto	0	5.73768	7.17955	8.12335	53.2555	115.144	376.547	722.368	1614.71	2647.51

## Sheet: C3H
mouse			C3H/HeN
cell line			MBT2
	day				1				3				7				10				14				17				21				25
		weight			mm3	weight			mm3	weight			mm3	weight			mm3	weight			mm3	weight			mm3	weight			mm3	weight			mm3
PBS	1	20.4			0	20.6			0	20.5	2	2	6.04032	21.4	3.2	4	21.2992	21.5	4.5	7.5	78.975	22	7.5	10.9	318.825	22.1	12.4	16.5	1319.26	23.4	16	22.5	2995.2
	2	20.6			0	19.8			0	20.3			0	20.7	2	2.2	4.576	21.3	2.9	3	13.1196	21.5	4.5	7.6	80.028	21.3	8	12.6	419.328	22.2	10.4	16.3	916.764
	3	18.2			0	18.8			0	19	2	2.2	6.04032	19.3	2.6	3.2	11.2486	20	6.2	8	159.91	20.1	6.9	8.4	207.96	20.3	9.5	11.6	544.388	21	11	12.2	767.624
	4	19			0	19.5			0	19.6			0	19	2	2.8	5.824	20	3.4	7.6	45.6851	20.6	6	8.2	153.504	21.8	10.4	14.5	815.526	22.7	12.4	15.8	1263.29
	5	17.8			0	18.6			0	19			0	19.9	2.4	2.6	7.78752	20.3	5.9	6.6	119.468	20.3	9.4	10.2	468.661	19.4	12.5	13.2	1072.5	22.4	16.4	18.5	2587.4
	6	17.9			0	18.6			0	19.1			0	19.8	3	3.4	15.912	20	5.4	6	90.9792	20.1	10.2	11	595.109	22.1	16.3	21	2901.33	25.2	23.7	26.1	7623.26
	7	17			0	18.4			0	17.5			0	17.8			0	18.2	2	2	4.16	19	2.2	2.2	5.53696	19.5	3.4	3.5	21.0392	20	4.2	4.4	40.3603
	8	17.7			0	18.9			0	20.3	2.8	3.4	13.8611	20.4	2.4	2.6	7.78752	20.6	3.4	5	30.056	20.4	2.8	4	16.3072	20.8	3.7	4.2	29.899	22.1	3.4	4.4	26.4493
	9	19.9			0	20.4			0	20.4	₋		0	20.7	2	2	4.16	20.6	3.4	4.7	28.2526	21.6	3.6	5.4	36.3917	21.5	5.7	10.8	182.464	22	8	11.5	382.72
	AVE				0				0				2.88242				8.73276				63.4007				209.147				811.749				1844.78
Lip-con	1	19.4			0	19.1			0	18.7	2.2	2.4	6.04032	19.5	4.1	4.8	41.9578	19.9	5	6.1	79.3	20.6	5.4	8.2	124.338	21.2	8.5	11.4	428.298	22	10.7	13.4	797.766
	2	18.2			0	19.7			0	19.4	2.4	2.7	8.08704	18.8	2.8	5	20.384	20	3.5	5.9	37.583	20.5	5.4	8.7	131.92	21.6	13.7	16.4	1600.62	22.4	17	19.9	2990.57
	3	18.5			0	19.1			0	19.1			0	19.3	2	2.2	4.576	20.1	4.9	9.2	114.864	20.7	5.4	15.2	230.481	22.3	14.5	23.9	2612.99	24	21.7	28.6	7003.08
	4	19.9			0	20.4			0	20.5	2.4	2.4	7.18848	20.5	3.1	5.1	25.4857	21.1	5	5.9	76.7	22.3	5.4	10.9	165.279	21.7	11.7	14.8	1053.51	23.4	13.6	17.5	1683.14
	5	17.4			0	17.6			0	18.4	3.2	4	21.2992	19	2.8	3.3	13.4534	20	3.6	3.9	26.2829	19.3	4.9	6	74.9112	20.9	6.2	7.9	157.912	21.6	9	13.4	564.408
	6	18.2			0	19.2			0	19.7			0	20.3			0	20.9	2.2	2.4	6.04032	21	2.3	2.4	6.60192	22.1	2.9	3.2	13.9942	23.3	4.2	7.3	66.9614
	7	17.7			0	19.3			0	19.2	2.8	3	12.2304	19.3	2.2	2.3	5.78864	20.3	4.4	4.9	49.3293	20.1	6	6.2	116.064	21.9	9.2	11.5	506.147	23.4	14.1	16.5	1705.79
	8	21			0	21.5			0	22.3	2.4	2.7	8.08704	21.9	2.4	2.6	7.78752	23.4	3.1	3.4	16.9905	23.7	5.4	3.5	53.0712	23	3	3.6	16.848	23.6	3.8	5	37.544
	AVE				0				0				7.86656				14.9291				50.8862				112.833				798.789				1856.16
Lip-aMA	1	19.4			0	19.9	2.1	2.3	5.27436	19.9	2.4	2.7	8.08704	20.1	2.9	3.2	13.9942	20.7	5.1	9.7	131.194	20.9	9.2	14.3	629.383	21.5	12.5	18.1	1470.62	21.8	15.5	23.3	2910.87
	2	21			0	21			0	21.3	3	3.6	16.848	22.5			0	23.1			0	23.7			0	23.2			0	23.9			0
	3	19.5			0	19.7			0	20.4	2.2	2.4	6.04032	19.2	3.2	3.8	20.2342	20.9	3.4	4	24.0448	22.3	3.2	3.7	19.7018	22	4.2	5	45.864	22.2	5	5.1	66.3
	4	20.5			0	20.5			0	21.4			0	20.8			0	21.5	3.9	4.2	33.2186	22.6	6.2	8.3	165.907	22.7	7.8	9	284.731	24.1	10	11.1	577.2
	5	18.3			0	19.4			0	18.6			0	19.2			0	19.7			0	19.9	3	3.4	15.912	21.6	5	5	65	21.3	6.7	8.5	198.414
	6	17.8			0	18.7			0	18.3	3	3.4	15.912	18.8	2.2	2.2	5.53696	19.5	3.4	3.8	22.8426	19.7	3.4	4	24.0448	20.7	5.8	6	104.957	20.1	7.9	8.2	266.116
	7	18.1			0	19			0	19.2	2.8	3	12.2304	19.4	2.2	2.4	6.04032	19.9	2.9	3	13.1196	20.3			0	21.8	2.8	2.9	11.8227	21.8	5.9	6	108.607
	8	18.9			0	18.7			0	18.8	3.4	3.9	23.4437	19.8	3.6	5.4	36.3917	20.5	9	9.8	412.776	21.7	12	15.9	1190.59	21.5	19.3	22.4	4338.76	23.4	24.7	25.9	8216.69
	AVE				0				0.659295				10.3202				10.2747				79.6495				255.693				790.22				1543.02
Lip-kMA	1	19.4			0	20.2			0	20.3			0	20.4			0	20.8			0	21.1			0	21.4			0	22.2			0
	2	19.4			0	20.1			0	20.8			0	21.7			0	21.5			0	22.6			0	23.5			0	23.4			0
	3	19.7			0	19.9			0	19.9			0	20			0	20.6	3.4	4.2	25.247	21.4	3.5	4.2	26.754	21.3	5.6	7.8	127.196	22.7	6	8.4	157.248
	4	20.5			0	20			0	21.4			0	20.7	3.6	3.4	22.9133	21.1	3	3.4	15.912	21.5	3	3.3	15.444	21.2	4	4.1	34.112	23	4	5	41.6
	5	18.6			0	19.6			0	20.3			0	20.1	2.4	2.8	8.38656	21.2	3.5	4.9	31.213	21.4	3.5	4.8	30.576	22	4	4.7	39.104	22.6			0
	6	19.1			0	19.9			0	21.2	2.4	2.5	7.488	21.2	2.2	2.2	5.53696	21.8	2.2	2.4	6.04032	21.6	2.4	2.4	7.18848	22.8	3	3.2	14.976	23.1	5.4	6	90.9792
	7	18.6			0	19			0	19.7			0	19.9			0	20.5	2.4	2.4	7.18848	20.7			0	22.1			0	22.7			0
	8	20.4			0	20			0	20.5	4	4.2	34.944	20.8	4.9	5.2	64.923	21.4	6.2	8.4	167.906	22	6.7	10	233.428	22.5	11.5	13.3	914.641	23.1	14.5	18.7	2044.47
	AVE				0				0				5.304				12.72				31.6883				39.1738				141.254				291.787
Lip-mMA	1	19.9			0	20.7			0	20.1			0	19.6	2	2.2	4.576	20.3	3.8	3.9	29.2843	20.3	4.6	4.9	53.9157	21.6	5.6	6.7	109.258	21.5	6.9	7.2	178.252
	2	16.9			0	18.3			0	17.4			0	18.7	2.8	3.2	13.0458	18.2	4.9	5.8	72.4142	18.3	6.2	7.4	147.917	18.7	8.8	9.7	390.607	19.4	8.7	11.4	448.69
	3	19.8			0	19.9			0	19.9			0	19.3	3.8	5.4	40.5475	20.2	5	6.8	88.4	20.4	6.2	7.7	153.914	21	10.9	11.8	729.018	22.3	12.5	14.7	1194.38
	4	18.2			0	19.4			0	19.1			0	18.7	₋		0	19.7	₋		0	19.7	₋		0	20.5			0	20.9			0
	5	18.4			0	19.1			0	19.1			0	19.4			0	20.8	3	3.4	15.912	20.6	3	3.2	14.976	22	2.2	2.4	6.04032	21.8			0
	6	18			0	18.7			0	17.5	2.4	2.4	7.18848	19.6	2.5	3.8	12.35	20	2.9	4.4	19.2421	20.1	3.4	5	30.056	20.6	4.2	6.2	56.8714	20.9	7.4	9.3	264.819
	7	17.5			0	18.1			0	18.2			0	18.7	2.2	2.3	5.78864	19.1	2.4	2.7	8.08704	19.6	2.6	2.6	9.13952	20.4	2.2	2.2	5.53696	19.6			0
	8	20.2			0	20.9			0	20.4			0	20.1			0	20.4	4.7	5	57.434	20.7	6.4	7.5	159.744	20.9	7.9	8.7	282.343	21.8	7.9	10	324.532
	AVE				0				0				0.89856				9.53849				36.3467				71.2078				197.459				301.334
			day1	day3	day7	day10	day14	day17	day21	day25
		PBS	0	0	2.88242	8.73276	63.4007	209.147	811.749	1844.78
		Lip-con	0	0	7.86656	14.9291	50.8862	112.833	798.789	1856.16
		Lip-aMA	0	0.659295	10.3202	10.2747	79.6495	255.693	790.22	1543.02
		Lip-kMA	0	0	5.304	12.72	31.6883	39.1738	141.254	291.787
		Lip-mMA	0	0	0.89856	9.53849	36.3467	71.2078	197.459	301.334

## Sheet: D12, D22
mouse			C57BL6/N
cell line			MB49
		day3				day7				day11				day14				day18				day21				day25				day28
		weight				weight				weight				weight				weight				weight				weight				weight
PBS	1	16.4	0	0		16.61	3.2	3.7	19.7018	17.1	5.9	6	108.607	17.72	5.9	7.1	128.519	17.86	6	9.1	170.352	18.65	7.5	11.9	348.075	19.98	11.7	13.8	982.323	20.06	14.1	15.2	1571.39
	2	19.56	0	0		19.37	3.5	3.6	22.932	19.7	6.1	7.8	150.924	20.39	8.4	11	403.603	19.83	10.3	14.7	810.952	20.64	14.5	18.5	2022.61	20.19	17	20.2	3035.66	23	18.7	22.6	4109.56
	3	18.63	0	0		18.56			0	19.41	7.5	8.1	236.925	19.5	8.3	9.8	351.063	19.63	8.8	9.9	398.661	21.61	10.9	11.9	735.196	23.41	14.5	16.9	1847.68	23.65	19.3	21.2	4106.33
	4	17.22	0	0		17.56			0	18.07	8.6	8.9	342.287	17.85	10.1	12.7	673.674	18.02	12	14.5	1085.76	18.25	14.4	17.2	1854.63	death				death
	5	17.08	0	0		18.31	3.9	4	31.6368	19.04	5.8	6.5	113.703	18.33	7.6	7.8	234.275	18.85	7.8	8.8	278.404	20.14	10.1	10.9	578.193	20.31	10.9	13.5	834.046	20.91	13.5	15.4	1459.46
	AVE			0					14.8541				190.489				358.227				548.826				1107.74				1674.93				2811.68
Lip-con	1	19.28	0	0		19.74	0	0	0	20.34	3	3.4	15.912	21.25	3.8	3.9	29.2843	21.32	3.8	3.9	29.2843	23.82	4	4.6	38.272	22.12	6.2	7.2	143.919	23.91	6.2	7.2	143.919
	2	19.2	0	0		19.62			0	20.3	6	6.5	121.68	20.09	8.8	8.9	358.392	21.27	10.4	10.8	607.427	22.29	11.9	13.2	972.011	23.5	18.7	19.4	3527.67	25.01	20.8	22.4	5039.39
	3	18.54	0	0		18.62	2.5	3.4	11.05	19.4	4.6	6.9	75.9221	19.99	7.9	9	292.079	21.07	8.8	9.3	374.5	22.15	13.4	14.5	1353.88	23.72	15.6	16.5	2088.03	25.63	20	21.8	4534.4
	4	18.2	0	0		18.21	3.5	3.8	24.206	19.56	4.5	5.2	54.756	18.74	5.5	6.4	100.672	19.37	5.5	7.9	124.267	19.33	8.4	10.9	399.934	20.89	12.7	14.3	1199.35	21.19	16.9	17.2	2554.5
	5	19.08	0	0		19.72	3.2	3.4	18.1043	19.91	4.5	4.9	51.597	20.46	5.2	7	98.4256	20.6	6.8	11	264.493	19.29	10.7	14.2	845.394	19.62	13.9	23.5	2361.03	20.77	15.2	28.4	3412
	AVE			0					10.6721				63.9734				175.771				279.994				721.899				1864				3136.84
Lip-kMA	1	18.02	0	0		18.83	0	0	0	19.37	0	0	0	18.43	0	0	0	18.96	0	0	0	20.39	7	8.1	206.388	21.07	13.3	13.4	1232.57	22.06	15.1	16	1897.04
	2	19.42	0	0		19.91	0	0	0	19.88	0	0	0	20.06	5	5.1	66.3	20.69	8.5	10.6	398.242	21.33	11	16.4	1031.89	22.38	15	19.7	2304.9	23.35	15.4	22	2713.11
	3	20.06	0	0		20.16	3	3.1	14.508	20.57	3.5	3.7	23.569	19.74	3.5	4.1	26.117	20.13	4.2	4.4	40.3603	21.55	5.4	6.1	92.4955	21.43	7.3	9.2	254.939	21.75	7.5	11.4	333.45
	4	17.45	0	0		18.5	0	0	0	18.65	0	0	0	17.85	0	0	0	17.8	3.3	3.4	19.2535	19.3	3.3	4	22.6512	18.86	4.1	5	43.706	19.13	4.9	5.5	68.6686
	5	18.82	0	0		19.47	2.8	2.9	11.8227	19.29	3.5	3.8	24.206	19.32	5.8	5.9	103.208	19.86	5.8	6	104.957	20.37	8.3	9	322.405	20.84	8.8	10.1	406.715	22.01	8.8	10.1	406.715
	AVE			0					5.26614				9.555				39.1249				112.563				335.166				848.566				1083.8
Lip-kMA(D12)	1	19.77	0	0		20.05	3.2	3.6	19.1693	20.17	0	0	0	20.72	0	0	0	20.96	0	0	0	21.54	4.7	5.8	66.6234	22.57	4.8	5.9	70.6867	21.91	5.2	7.4	104.05
	2	18.09	0	0		18.25	3	3.2	14.976	18.18	7.2	7.8	210.263	18.66	10.1	13.5	716.11	20.43	14.3	16.5	1754.52	21.76	17	18	2705.04	24.58	19.6	25.5	5093.96	26.49	24	24.2	7248.38
	3	19.42	0	0		20.02	3.5	3.7	23.569	19.95	6.9	8	198.058	19.69	8.4	15.5	568.714	21.12	14.4	18	1940.89	21.7	15.5	20.1	2511.09	21.84	15.6	24.1	3049.79	21.55	17.8	23.7	3904.74
	4	17.36	0	0		17.93	3.3	3.54	20.0463	18.79	3.7	4.3	30.6108	18.71	5.4	5.5	83.3976	19.46	7.6	8.2	246.289	20.43	10.2	10.3	557.238	20.92	12.1	12.2	928.825	22.29	12.4	14.6	1167.35
	5	17.13	0	0		18.09	3	3.2	14.976	18.59	5.3	5.5	80.3374	17.96	6.1	7.1	137.379	18.45	7.6	8.3	249.292	20.16	8.5	10.1	379.457	20.23	11.1	13	832.9	21.27	15.8	16.3	2115.95
	AVE			0					18.5473				103.854				301.12				838.199				1243.89				1995.23				2908.09
			day3	day7	day11	day14	day18	day21	day25	day28
		PBS	0	14.8541	190.489	358.227	548.826	1107.74	1674.93	2811.68
		Lip-con	0	10.6721	63.9734	175.771	279.994	721.899	1864	3136.84
		Lip-kMA	0	5.26614	9.555	39.1249	112.563	335.166	848.566	1083.8
		Lip-kMA(D12)	0	18.5473	103.854	301.12	838.199	1243.89	1995.23	2908.09

## Sheet: beige
mouse			Beige mice (C57BL/6J-bg/bg)
cell line			MB49
	day				1				3				6				9				14				17				21				24
		weight			mm3	weight			mm3	weight			mm3	weight			mm3	weight			mm3	weight			mm3	weight			mm3	weight			mm3
PBS	1	16.7			0	18.5	₋		0	18.4	2.8	3	12.2304	19	3.4	3.9	23.4437	19	6	6.2	116.064	19.5	8.2	10.4	363.634	21	8.5	15.4	578.578	20.9	11.1	16.2	1037.92
	2	16.4			0	17.1	₋		0	16.2	4	4.2	34.944	17	5.4	6	90.9792	17.3	8.4	9.4	344.897	18.2	10.5	12	687.96	17.2	10.7	12.2	726.325	18.9	11.3	13.1	869.824
	3	16.5			0	18.2	₋		0	17.1	4.2	5.2	47.6986	17.1	5.8	7	122.45	17.9	8.4	10.5	385.258	18	10.5	11.7	670.761	19.1	10.5	12	687.96	20.3	15.2	13.8	1657.94
	4	21.7			0	22.3	₋		0	21.8	5	5.4	70.2	21.7	6.4	7.2	153.354	22.2	8.4	11	403.603	22.7	12.3	14.7	1156.46	24.4	14.9	17.7	2043.38	25.3	15.4	20	2466.46
	5	14.2			0	15.6	₋		0	15.3	3.8	5.2	39.0458	15.2	4	7.4	61.568	16.5	4.2	7.8	71.5478	17.3	6	9.4	175.968	18.4	7.1	11.5	301.452	19.3	9.8	15	749.112
	6	15.9			0	16.6			0	16.4	3	3.2	14.976	16.3	4	4.9	40.768	16.4	7.1	8	209.706	17.2	7.2	8.6	231.828	18.4	11.7	12.8	911.14	18.9	13.2	14.6	1322.83
	7	15.7			0	15.5			0	16.1	3.4	3.7	22.2414	15.9	3.7	4.6	32.7465	16	5.7	6.4	108.127	16.2	6	7.5	140.4	17.3	9.4	12.6	578.935	18.6	10.6	13.4	782.924
	8	11.6			0	11.3			0	11.1	2.7	2.9	10.9933	11.2	3	4.4	20.592	11.7	4.8	4.9	58.7059	11.6	4.9	5.7	71.1656	12.5	6	6.2	116.064	12.6	8	8.2	272.896
	AVE				0				0				31.5412				68.2377				212.239				437.272				742.979				1144.99
Lip-con	1	18.7			0	18.9	₋		0	19.3	3	3	14.04	19.6	3.4	5	30.056	19.3	6	7.8	146.016	20.2	6.9	9.5	235.193	21	9.8	12.2	609.278	22.8	12.2	13.7	1060.34
	2	15.7			0	17	₋		0	17	+		0	16.8	4	4.2	34.944	17.5	6.2	9	179.899	16	6.8	9.4	226.021	18.2	7.6	10.8	324.38	18.1	8.8	12.6	507.387
	3	19.9			0	20.2	₋		0	19.8	2.6	2.7	9.49104	20	2.9	4.8	20.9914	19.4	5.5	6.2	97.526	19.6	6	8.1	151.632	20.8	7	9	229.32	21.4	8.8	10.6	426.849
	4	17			0	18.2	₋		0	18.2	3.4	3.4	20.4381	18.7	3	5	23.4	19	4.6	7.2	79.223	19.2	7.4	10.2	290.447	20.6	8.5	12	450.84	18	8.8	12	483.226
	5	13.7			0	14.5	₋		0	14.7	3	3.2	14.976	14.6	4.6	5	55.016	14.8	6.3	8.2	169.238	15.6	8.5	9.9	371.943	16.9	9	10	421.2	17.8	9.7	11.7	572.444
	6	13.4			0	13.5			0	13.5	2.9	3	13.1196	13.7	3.9	4	31.6368	14	5.5	6.8	106.964	14.4	6	8.8	164.736	15.2	11.7	14.6	1039.27	16.1	14.7	16.2	1820.34
	7	18			0	18.3			0	18.2	3.2	3.4	18.1043	18.6	3.9	4.4	34.8005	19.3	5.8	9.1	159.184	19.7	6.9	9.2	227.766	19.8	10.2	12.9	697.9	20.8	12.6	14.3	1180.54
	8	14.4			0	15.3			0	15.6	+		0	16	2	2	4.16	16.3	2.8	3	12.2304	16.4	2.4	3	8.9856	17.9	3.4	4	24.0448	17.3	7.2	11.8	318.09
	AVE				0				0				11.2711				29.3756				118.785				209.591				474.529				796.152
Lip-aMA	1	16.5			0	17	₋		0	17.6	2.3	2.4	6.60192	17.8	2.4	2.4	7.18848	18.8	3	3	14.04	18.4	2.7	4	15.1632	19.2	3.8	4.4	33.0387	19.6	4.3	4.8	46.151
	2	16.9			0	18	₋		0	17.7	₋		0	17.5	3.3	3.4	19.2535	18.5	4.6	6.9	75.9221	18	5	7.2	93.6	18.5	6	8.9	166.608	19.7	8.1	10.8	368.466
	3	20.3			0	20.9	₋		0	19.8	₋		0	20.4	3	3.3	15.444	21.4	4	4.2	34.944	20.8	3.3	4.2	23.7838	22.9	3.1	3.6	17.9899	23.5	○	○	0
	4	15			0	16.4	₋		0	17.5	₋		0	18.3	4.2	4.4	40.3603	19.2	4.69	5.3	60.6213	19	3.6	4.9	33.0221	20.2	4.8	5.6	67.0925	21.7	6.9	8.6	212.912
	5	16.3			0	16.3			0	17.1	3.3	3.9	22.0849	17.2	3.7	4	28.4752	17.5	4.2	6.1	55.9541	17.5	4.5	6.5	68.445	18.5	4.9	7.5	93.639	18.9	5.8	10.9	190.672
	6	16.3			0	16.6			0	16.5	2.9	3.4	14.8689	16.7	6.7	8.9	207.751	17.4	8.4	11.3	414.611	19	10.2	14.1	762.821	20	12.7	18.4	1543.22	20.3	14.2	19.6	2055.11
	AVE				0				0				7.25929				53.0787				109.349				166.139				320.265				478.886
Lip-kMA	1	16.2			0	16.2	₋		0	16.8	3	3.2	14.976	16.6	4	4.2	34.944	16.8	5.2	6.5	91.3952	17.7	7	8.7	221.676	18.2	9.2	11.4	501.746	17.4	9.7	11.8	577.336
	2	16.2			0	17.1	₋		0	16.4	+		0	17.1	2.4	3	8.9856	17.6	3.8	4.8	36.0422	18	4.5	7	73.71	18	6.7	7.5	175.071	20	8.1	9.5	324.113
	3	17.4			0	18	₋		0	18.1	3.7	4.2	29.899	18.6	4.5	6	63.18	18.9	5.5	7.4	116.402	19.5	6.8	8.4	201.976	21	8.6	9.9	380.746	21.5	10.1	13.4	710.806
	4	18.8			0	19.7	₋		0	19.8	2	2.4	4.992	19.6	2.2	2.6	6.54368	19.5	4	4.3	35.776	19.6	4.9	6.5	81.1538	19.8	6.8	8.3	199.572	20.9	8.3	10.8	386.886
	5	18.3			0	18	₋		0	19.6	5.4	5.6	84.9139	19.5	6	6.2	116.064	19.5	7.3	8	221.686	20.6	6.8	8	192.358	21.2	8.5	8.9	334.373	22.7	10	10.8	561.6
	6	18.1			0	18.1			0	18.3	2.4	4	11.9808	18.6	4	7.2	59.904	18.8	4.5	8.6	90.558	19.4	5.1	9	121.727	19.5	5.2	9.7	136.39	19.7	7.5	11.9	348.075
	7	14.7			0	15.5			0	15.6	3.4	3.4	20.4381	16.3	3.8	5	37.544	16.3	2.8	3.2	13.0458	16.4	4.2	5	45.864	17.6	5.4	6.7	101.593	17.3	8.6	9.2	353.825
	AVE				0				0				23.8857				46.7379				86.4151				134.066				261.356				466.092
Lip-mMA	1	19.9			0	20.1	₋		0	20	3.2	4	21.2992	20.2	3	4.2	19.656	20.5	3.1	4	19.9888	19.8	2.8	3.8	15.4918	21	4.1	4.1	35.8389	21.4	3.6	3.8	25.609
	2	16.69			0	17.1	₋		0	17.7	5.7	5.9	99.6793	17.8	6.7	8	186.742	18.5	7.9	10	324.532	18.1	11.4	12.5	844.74	19.7	10.9	12.8	790.799	21.1	11.2	15.1	984.955
	3	16			0	16.5	₋		0	16.3	+		0	16.6	2.2	2.6	6.54368	17.4	2.4	3	8.9856	17.9	4.3	5.7	54.8044	17.8	5.3	6.2	90.5622	19.4	6.8	6.8	163.505
	4	20			0	20.4	₋		0	21.2	2.2	2.8	7.04704	20.6	3.8	5.4	40.5475	21.7	4.9	8.3	103.627	21	7	10.9	277.732	23.3	8.6	10.9	419.205	23	10	14.8	769.6
	5	16.9			0	16.3			0	16.5	+		0	16	2	2	4.16	15.9	4.2	6	55.0368	15.9	6	11.9	222.768	16.8	7.1	13.3	348.636	17.1	8.4	15.2	557.706
	6	16.2			0	16.8			0	17.1	3.4	3.5	21.0392	16.7	4.1	4.5	39.3354	17.6	5.5	7.9	124.267	18.1	7.2	8.5	229.133	19	7.4	9.1	259.124	18.1	7.6	9.8	294.345
	AVE				0				0				24.8441				49.4975				106.073				274.112				324.028				465.953
Average		day1	day6	day9	day14	day17	day21	day24
	PBS	0	31.5412	68.2377	212.239	437.272	742.979	1144.99
	Lip-con	0	11.2711	29.3756	118.785	209.591	474.529	796.152
	Lip-aMA	0	7.25929	53.0787	109.349	166.139	320.265	478.886
	Lip-mMA	0	23.8857	46.7379	86.4151	134.066	261.356	466.092
	Lip-kMA	0	24.8441	49.4975	106.073	274.112	324.028	465.953
